# Supplementary material for: Immunologic Effects of Stereotactic Body Radiotherapy in Dogs with Spontaneous Tumors and the Impact of Intratumoral OX40/TLR Agonist Immunotherapy
Source: Int J Mol Sci. 2022 Jan 13;23(2):826. doi: 10.3390/ijms23020826 (PMC8775899; doi:10.3390/ijms23020826)
Supplement: Supplementary file 1 [file ijms-23-00826-s001.zip]

Archive with 1 entries (1 files):
- ijms-1530854-supplementary.pdf
